# Supplementary material for: Preference for novel biomedical HIV pre-exposure prophylaxis methods among adolescent girls and young women in Kampala, Uganda: a mixed methods study
Source: Front Public Health. 2024 May 23;12:1369256. doi: 10.3389/fpubh.2024.1369256 (PMC11153736; doi:10.3389/fpubh.2024.1369256)
Supplement: Supplementary file 4 [file Table_1.XLSX]

## Sheet: Sheet1
id	fp	whatfp	khat	inject	marij	othdrg	drugspec	malepartn	giftreceive	sexforce	travel	agegp	mstatus	child	partners	knowhivgp1	gpsex	aud1	druguse1	ctng	prepknow	fpdur	jobgp	fpinjectgp	fpimpgp	educgp	knowhivgp2	giftreceivegp	sexforcegp	travelgp	preference	fpuse
1	no		No	No	No	No		1	Yes	Yes	No	Adolescents	Married	One or more	less than 10	Known partner status	No	Low to Moderate risk	No	No	Know about PrEP as prevention	Not using	Hospitatility, Entertainment, Other	No	No	Secondary or higher	HIV positive or Unknown	Yes	Yes	No	injectable_prep	not using fp
2	no		Yes	No	Yes	No		5	Yes	No	No	Adolescents	Separated/ widowed	None	less than 10	Known partner status	No	Low to Moderate risk	Yes	No	No knowledge	Not using	No job/ Sex work	No	No	less than secondary	HIV positive or Unknown	Yes	No	No	hiv_vaccine	not using fp
3	no		No	No	No	No		10	Yes	No	No	Young women	Separated/ widowed	One or more	10 or more	Known partner status	No	Low to Moderate risk	No	Yes	No knowledge	Not using	Hospitatility, Entertainment, Other	No	No	less than secondary	HIV positive or Unknown	Yes	No	No	hiv_vaccine	not using fp
4	no		No	No	No	No		1	Yes	Yes	Yes	Adolescents	Single never married	None	less than 10	Known partner status	No	Low to Moderate risk	No	No	No knowledge	Not using	Hospitatility, Entertainment, Other	No	No	Secondary or higher	HIV Negative	Yes	Yes	Yes	hiv_vaccine	not using fp
5	no		No	No	No	No		1	Yes	Yes	No	Adolescents	Single never married	None	less than 10	Known partner status	No	Low to Moderate risk	No	No	No knowledge	Not using	Hospitatility, Entertainment, Other	No	No	Secondary or higher	HIV positive or Unknown	Yes	Yes	No	injectable_prep	not using fp
6	no		No	No	No	No		4	Yes	No	Yes	Young women	Single never married	One or more	less than 10	Known partner status	No	Low to Moderate risk	No	Yes	No knowledge	Not using	Hospitatility, Entertainment, Other	No	No	Secondary or higher	HIV positive or Unknown	Yes	No	Yes	oral_prep	not using fp
7	no		No	No	No	No		3	Yes	No	No	Adolescents	Single never married	None	less than 10	Known partner status	No	Low to Moderate risk	No	Yes	No knowledge	Not using	Hospitatility, Entertainment, Other	No	No	less than secondary	HIV positive or Unknown	Yes	No	No	oral_prep	not using fp
8	no		No	No	No	No		2	Yes	No	No	Adolescents	Single never married	None	less than 10	Known partner status	No	Low to Moderate risk	No	No	No knowledge	Not using	Hospitatility, Entertainment, Other	No	No	Secondary or higher	HIV positive or Unknown	Yes	No	No	hiv_vaccine	not using fp
9	no		No	No	No	No		2	Yes	No	No	Young women	Separated/ widowed	One or more	less than 10	Known partner status	No	Low to Moderate risk	No	No	Know about PrEP as prevention	Not using	Hospitatility, Entertainment, Other	No	No	less than secondary	HIV positive or Unknown	Yes	No	No	oral_prep	not using fp
10	no		No	No	No	No		3	Yes	No	No	Young women	Separated/ widowed	One or more	less than 10	Known partner status	No	Low to Moderate risk	No	No	No knowledge	Not using	Hospitatility, Entertainment, Other	No	No	Secondary or higher	HIV positive or Unknown	Yes	No	No	injectable_prep	not using fp
11	no		Yes	No	No	Yes	TOBBACCO MIXTURE	5	Yes	No	No	Young women	Separated/ widowed	One or more	less than 10	Known partner status	No	High risk	Yes	No	Know about PrEP as prevention	Not using	Hospitatility, Entertainment, Other	No	No	Secondary or higher	HIV positive or Unknown	Yes	No	No	oral_prep	not using fp
12	no		No	No	No	Yes	ALCOHOL	5	Yes	Yes	Yes	Young women	Single never married	One or more	less than 10	Known partner status	No	Low to Moderate risk	Yes	No	No knowledge	Not using	No job/ Sex work	No	No	Secondary or higher	HIV positive or Unknown	Yes	Yes	Yes	hiv_vaccine	not using fp
13	no		No	No	No	No		1	Yes	Yes	Yes	Adolescents	Single never married	One or more	less than 10	Known partner status	No	Low to Moderate risk	No	No	Know about PrEP as prevention	Not using	Hospitatility, Entertainment, Other	No	No	Secondary or higher	HIV positive or Unknown	Yes	Yes	Yes	oral_prep	not using fp
14	no		No	No	No	No		1	No	No	No	Adolescents	Single never married	None	less than 10	Known partner status	Yes	Low to Moderate risk	No	Yes	No knowledge	Not using	Hospitatility, Entertainment, Other	No	No	Secondary or higher	HIV Negative	No	No	No	injectable_prep	not using fp
15	no		No	No	No	No		1	No	No	No	Adolescents	Single never married	None	less than 10	Known partner status	No	Low to Moderate risk	No	No	No knowledge	Not using	Hospitatility, Entertainment, Other	No	No	Secondary or higher	HIV positive or Unknown	No	No	No	hiv_vaccine	not using fp
16	no		Yes	No	No	No		3	Yes	No	No	Young women	Married	One or more	less than 10	Known partner status	No	Low to Moderate risk	Yes	No	No knowledge	Not using	No job/ Sex work	No	No	Secondary or higher	HIV positive or Unknown	Yes	No	No	hiv_vaccine	not using fp
17	no		No	No	No	Yes	KUBA	3	Yes	No	Yes	Young women	Single never married	One or more	less than 10	Known partner status	No	Low to Moderate risk	Yes	Yes	Know about PrEP as prevention	Not using	No job/ Sex work	No	No	less than secondary	HIV positive or Unknown	Yes	No	Yes	injectable_prep	not using fp
18	no		No	No	No	No		1	Yes	No	No	Adolescents	Married	One or more	less than 10	Known partner status	No	Low to Moderate risk	No	No	No knowledge	Not using	Hospitatility, Entertainment, Other	No	No	Secondary or higher	HIV Negative	Yes	No	No	prep_implant	not using fp
19	no		No	No	No	No		3	Yes	No	Yes	Young women	Separated/ widowed	None	less than 10	Known partner status	No	Low to Moderate risk	No	No	Know about PrEP as prevention	Not using	Hospitatility, Entertainment, Other	No	No	Secondary or higher	HIV positive or Unknown	Yes	No	Yes	prep_implant	not using fp
20	no		No	No	No	No		1	Yes	No	No	Adolescents	Single never married	None	less than 10	Known partner status	Yes	Low to Moderate risk	No	No	No knowledge	Not using	No job/ Sex work	No	No	Secondary or higher	HIV positive or Unknown	Yes	No	No	hiv_vaccine	not using fp
21	no		No	No	No	No		2	Yes	No	Yes	Adolescents	Married	None	less than 10	Known partner status	No	Low to Moderate risk	No	Yes	No knowledge	Not using	Hospitatility, Entertainment, Other	No	No	Secondary or higher	HIV positive or Unknown	Yes	No	Yes	hiv_vaccine	not using fp
22	no		No	No	No	No		1	Yes	No	No	Young women	Single never married	None	less than 10	Known partner status	No	Low to Moderate risk	No	No	No knowledge	Not using	Hospitatility, Entertainment, Other	No	No	Secondary or higher	HIV positive or Unknown	Yes	No	No	prep_implant	not using fp
23	no		No	No	Yes	No		1	Yes	No	No	Adolescents	Single never married	None	less than 10	Known partner status	No	Low to Moderate risk	Yes	No	No knowledge	Not using	Hospitatility, Entertainment, Other	No	No	less than secondary	HIV Negative	Yes	No	No	hiv_vaccine	not using fp
24	no		No	No	No	No		99	Yes	Yes	No	Young women	Single never married	One or more	10 or more	Known partner status	Yes	High risk	No	No	No knowledge	Not using	No job/ Sex work	No	No	less than secondary	HIV positive or Unknown	Yes	Yes	No	injectable_prep	not using fp
25	no		No	No	No	Yes	Shisha	1	Yes	No	Yes	Young women	Single never married	None	less than 10	Known partner status	No	Low to Moderate risk	Yes	No	No knowledge	Not using	No job/ Sex work	No	No	Secondary or higher	HIV positive or Unknown	Yes	No	Yes	hiv_vaccine	not using fp
26	no		No	No	No	No		6	Yes	Yes	No	Adolescents	Married	One or more	less than 10	Known partner status	No	Low to Moderate risk	No	No	Know about PrEP as prevention	Not using	No job/ Sex work	No	No	less than secondary	HIV positive or Unknown	Yes	Yes	No	hiv_vaccine	not using fp
27	no		No	No	No	No		3	Yes	Yes	Yes	Adolescents	Married	One or more	less than 10	Known partner status	No	Low to Moderate risk	No	No	No knowledge	Not using	No job/ Sex work	No	No	less than secondary	HIV positive or Unknown	Yes	Yes	Yes	oral_prep	not using fp
28	no		No	No	No	No		1	Yes	No	Yes	Adolescents	Single never married	None	less than 10	Known partner status	No	Low to Moderate risk	No	No	Know about PrEP as prevention	Not using	Hospitatility, Entertainment, Other	No	No	Secondary or higher	HIV positive or Unknown	Yes	No	Yes	hiv_vaccine	not using fp
29	no		No	No	No	No		1	Yes	No	No	Adolescents	Single never married	None	less than 10	Known partner status	No	Low to Moderate risk	No	No	No knowledge	Not using	No job/ Sex work	No	No	Secondary or higher	HIV positive or Unknown	Yes	No	No	hiv_vaccine	not using fp
30	no		No	No	No	No		2	Yes	No	No	Young women	Married	One or more	less than 10	Known partner status	No	Low to Moderate risk	No	No	Know about PrEP as prevention	Not using	Hospitatility, Entertainment, Other	No	No	Secondary or higher	HIV positive or Unknown	Yes	No	No	injectable_prep	not using fp
31	no		No	No	No	No		1	Yes	No	Yes	Young women	Married	One or more	less than 10	Known partner status	No	Low to Moderate risk	No	No	No knowledge	Not using	Hospitatility, Entertainment, Other	No	No	less than secondary	HIV Negative	Yes	No	Yes	oral_prep	not using fp
32	no		No	No	No	No		2	No	Yes	No	Young women	Married	One or more	less than 10	Known partner status	No	Low to Moderate risk	No	Yes	No knowledge	Not using	No job/ Sex work	No	No	less than secondary	HIV Negative	No	Yes	No	injectable_prep	not using fp
33	no		No	No	No	No		20	Yes	Yes	Yes	Adolescents	Single never married	One or more	10 or more	Unknown partner status	Yes	Low to Moderate risk	No	Yes	No knowledge	Not using	No job/ Sex work	No	No	Secondary or higher	HIV positive or Unknown	Yes	Yes	Yes	oral_prep	not using fp
34	no		No	No	No	No		4	Yes	No	Yes	Adolescents	Single never married	None	less than 10	Known partner status	No	Low to Moderate risk	No	No	Know about PrEP as prevention	Not using	Hospitatility, Entertainment, Other	No	No	Secondary or higher	HIV positive or Unknown	Yes	No	Yes	injectable_prep	not using fp
35	no		No	No	No	No		3	Yes	No	No	Young women	Married	One or more	less than 10	Known partner status	No	Low to Moderate risk	No	No	No knowledge	Not using	No job/ Sex work	No	No	Secondary or higher	HIV positive or Unknown	Yes	No	No	hiv_vaccine	not using fp
36	no		No	No	No	No		1	Yes	No	No	Young women	Married	None	less than 10	Known partner status	No	Low to Moderate risk	No	No	No knowledge	Not using	No job/ Sex work	No	No	less than secondary	HIV Negative	Yes	No	No	hiv_vaccine	not using fp
37	no		No	No	No	No		3	Yes	No	No	Young women	Separated/ widowed	One or more	less than 10	Known partner status	No	Low to Moderate risk	No	No	No knowledge	Not using	No job/ Sex work	No	No	Secondary or higher	HIV positive or Unknown	Yes	No	No	oral_prep	not using fp
38	no		No	No	No	Yes	KUBA	5	Yes	No	Yes	Adolescents	Single never married	None	less than 10	Known partner status	No	Low to Moderate risk	Yes	No	Know about PrEP as prevention	Not using	No job/ Sex work	No	No	Secondary or higher	HIV positive or Unknown	Yes	No	Yes	hiv_vaccine	not using fp
39	no		No	No	No	No		2	No	No	No	Adolescents	Married	One or more	less than 10	Known partner status	No	Low to Moderate risk	No	Yes	Know about PrEP as prevention	Not using	No job/ Sex work	No	No	less than secondary	HIV positive or Unknown	No	No	No	injectable_prep	not using fp
40	no		No	No	No	No		1	Yes	No	No	Adolescents	Single never married	None	less than 10	Known partner status	No	Low to Moderate risk	No	No	No knowledge	Not using	Hospitatility, Entertainment, Other	No	No	Secondary or higher	HIV Negative	Yes	No	No	oral_prep	not using fp
41	no		No	No	No	No		2	Yes	No	Yes	Young women	Separated/ widowed	One or more	less than 10	Known partner status	No	High risk	No	No	Know about PrEP as prevention	Not using	Hospitatility, Entertainment, Other	No	No	less than secondary	HIV positive or Unknown	Yes	No	Yes	oral_prep	not using fp
42	no		No	No	No	No		1	Yes	No	Yes	Adolescents	Single never married	None	less than 10	Known partner status	No	Low to Moderate risk	No	No	No knowledge	Not using	No job/ Sex work	No	No	Secondary or higher	HIV positive or Unknown	Yes	No	Yes	injectable_prep	not using fp
43	no		No	No	No	No		2	Yes	Yes	No	Young women	Married	None	less than 10	Known partner status	No	Low to Moderate risk	No	Yes	No knowledge	Not using	Hospitatility, Entertainment, Other	No	No	less than secondary	HIV positive or Unknown	Yes	Yes	No	oral_prep	not using fp
44	no		No	No	No	No		2	Yes	Yes	Yes	Young women	Single never married	One or more	less than 10	Known partner status	No	Low to Moderate risk	No	No	Know about PrEP as prevention	Not using	Hospitatility, Entertainment, Other	No	No	Secondary or higher	HIV positive or Unknown	Yes	Yes	Yes	oral_prep	not using fp
45	no		Yes	No	No	Yes	KUBA	99	Yes	No	No	Adolescents	Single never married	None	10 or more	Known partner status	Yes	High risk	Yes	No	Know about PrEP as prevention	Not using	Hospitatility, Entertainment, Other	No	No	less than secondary	HIV positive or Unknown	Yes	No	No	oral_prep	not using fp
46	no		No	No	No	No		2	Yes	No	Yes	Young women	Married	One or more	less than 10	Known partner status	No	Low to Moderate risk	No	No	No knowledge	Not using	Hospitatility, Entertainment, Other	No	No	less than secondary	HIV Negative	Yes	No	Yes	hiv_vaccine	not using fp
47	no		No	No	No	No		2	Yes	No	No	Adolescents	Married	One or more	less than 10	Known partner status	No	Low to Moderate risk	No	Yes	Know about PrEP as prevention	Not using	No job/ Sex work	No	No	Secondary or higher	HIV positive or Unknown	Yes	No	No	hiv_vaccine	not using fp
48	no		No	No	Yes	Yes	CIGARRETTE SMOKING	7	Yes	No	Yes	Adolescents	Single never married	None	less than 10	Known partner status	No	Low to Moderate risk	Yes	No	No knowledge	Not using	Hospitatility, Entertainment, Other	No	No	Secondary or higher	HIV positive or Unknown	Yes	No	Yes	hiv_vaccine	not using fp
49	no		No	No	No	No		2	Yes	No	No	Young women	Single never married	One or more	less than 10	Known partner status	No	Low to Moderate risk	No	Yes	Know about PrEP as prevention	Not using	Hospitatility, Entertainment, Other	No	No	less than secondary	HIV positive or Unknown	Yes	No	No	injectable_prep	not using fp
50	no		No	No	No	No		99	Yes	No	No	Young women	Separated/ widowed	One or more	10 or more	Known partner status	No	High risk	No	Yes	Know about PrEP as prevention	Not using	No job/ Sex work	No	No	Secondary or higher	HIV positive or Unknown	Yes	No	No		not using fp
51	no		No	No	No	No		1	Yes	No	No	Young women	Separated/ widowed	One or more	less than 10	Known partner status	No	Low to Moderate risk	No	No	No knowledge	Not using	Hospitatility, Entertainment, Other	No	No	less than secondary	HIV positive or Unknown	Yes	No	No	oral_prep	not using fp
52	no		No	No	No	No		3	Yes	Yes	Yes	Young women	Separated/ widowed	One or more	less than 10	Known partner status	Yes	Low to Moderate risk	No	No	No knowledge	Not using	No job/ Sex work	No	No	less than secondary	HIV positive or Unknown	Yes	Yes	Yes	prep_implant	not using fp
53	no		No	No	No	No		5	Yes	No	No	Adolescents	Single never married	None	less than 10	Known partner status	No	Low to Moderate risk	No	No	Know about PrEP as prevention	Not using	Hospitatility, Entertainment, Other	No	No	Secondary or higher	HIV positive or Unknown	Yes	No	No	hiv_vaccine	not using fp
54	no		No	No	No	No		1	Yes	No	No	Young women	Separated/ widowed	One or more	less than 10	Known partner status	No	Low to Moderate risk	No	Yes	Know about PrEP as prevention	Not using	Hospitatility, Entertainment, Other	No	No	Secondary or higher	HIV positive or Unknown	Yes	No	No	oral_prep	not using fp
55	no		No	No	No	No		5	Yes	Yes	Yes	Adolescents	Single never married	One or more	less than 10	Known partner status	Yes	Low to Moderate risk	No	No	No knowledge	Not using	No job/ Sex work	No	No	Secondary or higher	HIV positive or Unknown	Yes	Yes	Yes	oral_prep	not using fp
56	no		No	No	No	No		2	Yes	Yes	Yes	Adolescents	Single never married	None	less than 10	Known partner status	No	Low to Moderate risk	No	No	Know about PrEP as prevention	Not using	No job/ Sex work	No	No	Secondary or higher	HIV positive or Unknown	Yes	Yes	Yes	hiv_vaccine	not using fp
57	no		No	No	No	No		1	Yes	No	No	Adolescents	Single never married	None	less than 10	Known partner status	No	Low to Moderate risk	No	Yes	Know about PrEP as prevention	Not using	Hospitatility, Entertainment, Other	No	No	Secondary or higher	HIV positive or Unknown	Yes	No	No	oral_prep	not using fp
58	no		No	No	No	No		4	Yes	Yes	Yes	Young women	Separated/ widowed	One or more	less than 10	Known partner status	No	Low to Moderate risk	No	Yes	No knowledge	Not using	No job/ Sex work	No	No	less than secondary	HIV positive or Unknown	Yes	Yes	Yes	prep_implant	not using fp
59	no		No	No	Yes	No		1	Yes	No	No	Young women	Single never married	One or more	less than 10	Known partner status	No	Low to Moderate risk	Yes	No	No knowledge	Not using	Hospitatility, Entertainment, Other	No	No	Secondary or higher	HIV positive or Unknown	Yes	No	No	injectable_prep	not using fp
60	no		No	No	No	No		1	No	Yes	No	Adolescents	Married	One or more	less than 10	Known partner status	No	Low to Moderate risk	No	No	No knowledge	Not using	Hospitatility, Entertainment, Other	No	No	less than secondary	HIV positive or Unknown	No	Yes	No	hiv_vaccine	not using fp
61	no		No	No	No	No		1	Yes	No	No	Adolescents	Single never married	None	less than 10	Known partner status	No	Low to Moderate risk	No	Yes	No knowledge	Not using	No job/ Sex work	No	No	Secondary or higher	HIV positive or Unknown	Yes	No	No	injectable_prep	not using fp
62	no		No	No	No	No		2	Yes	No	No	Young women	Married	One or more	less than 10	Known partner status	No	Low to Moderate risk	No	No	No knowledge	Not using	Hospitatility, Entertainment, Other	No	No	less than secondary	HIV positive or Unknown	Yes	No	No	hiv_vaccine	not using fp
63	no		No	No	No	No		1	Yes	No	No	Young women	Married	One or more	less than 10	Known partner status	No	Low to Moderate risk	No	No	No knowledge	Not using	Hospitatility, Entertainment, Other	No	No	less than secondary	HIV positive or Unknown	Yes	No	No	hiv_vaccine	not using fp
64	no		No	No	No	No		30	Yes	No	No	Adolescents	Single never married	None	10 or more	Known partner status	No	Low to Moderate risk	No	No	No knowledge	Not using	Hospitatility, Entertainment, Other	No	No	less than secondary	HIV positive or Unknown	Yes	No	No	hiv_vaccine	not using fp
65	no		No	No	No	No		1	Yes	No	No	Young women	Married	One or more	less than 10	Known partner status	No	High risk	No	Yes	Know about PrEP as prevention	Not using	Hospitatility, Entertainment, Other	No	No	Secondary or higher	HIV positive or Unknown	Yes	No	No	prep_implant	not using fp
66	no		No	No	Yes	No		99	Yes	No	No	Adolescents	Single never married	One or more	10 or more	Known partner status	No	High risk	Yes	Yes	Know about PrEP as prevention	Not using	Hospitatility, Entertainment, Other	No	No	less than secondary	HIV positive or Unknown	Yes	No	No	prep_implant	not using fp
67	no		No	No	No	No		2	Yes	Yes	Yes	Young women	Single never married	None	less than 10	Known partner status	No	Low to Moderate risk	No	Yes	No knowledge	Not using	No job/ Sex work	No	No	Secondary or higher	HIV positive or Unknown	Yes	Yes	Yes	oral_prep	not using fp
68	no		No	No	No	No		2	Yes	No	No	Adolescents	Single never married	One or more	less than 10	Known partner status	No	Low to Moderate risk	No	Yes	No knowledge	Not using	Hospitatility, Entertainment, Other	No	No	less than secondary	HIV positive or Unknown	Yes	No	No	injectable_prep	not using fp
69	no		No	No	No	No		3	Yes	No	No	Young women	Married	One or more	less than 10	Known partner status	No	Low to Moderate risk	No	No	No knowledge	Not using	Hospitatility, Entertainment, Other	No	No	Secondary or higher	HIV positive or Unknown	Yes	No	No	hiv_vaccine	not using fp
70	no		No	No	No	No		2	Yes	No	No	Adolescents	Single never married	None	less than 10	Known partner status	No	Low to Moderate risk	No	Yes	No knowledge	Not using	Hospitatility, Entertainment, Other	No	No	Secondary or higher	HIV positive or Unknown	Yes	No	No	hiv_vaccine	not using fp
71	no		No	No	No	No		2	Yes	No	No	Young women	Separated/ widowed	One or more	less than 10	Known partner status	No	High risk	No	Yes	No knowledge	Not using	Hospitatility, Entertainment, Other	No	No	less than secondary	HIV positive or Unknown	Yes	No	No	hiv_vaccine	not using fp
72	no		No	No	No	No		1	Yes	No	Yes	Adolescents	Single never married	None	less than 10	Known partner status	No	Low to Moderate risk	No	No	Know about PrEP as prevention	Not using	No job/ Sex work	No	No	less than secondary	HIV positive or Unknown	Yes	No	Yes	hiv_vaccine	not using fp
73	no		No	No	No	No		2	Yes	No	No	Adolescents	Single never married	One or more	less than 10	Known partner status	No	Low to Moderate risk	No	No	Know about PrEP as prevention	Not using	Hospitatility, Entertainment, Other	No	No	less than secondary	HIV positive or Unknown	Yes	No	No	injectable_prep	not using fp
74	no		No	No	No	No		1	Yes	No	No	Adolescents	Single never married	None	less than 10	Known partner status	No	Low to Moderate risk	No	No	No knowledge	Not using	Hospitatility, Entertainment, Other	No	No	Secondary or higher	HIV positive or Unknown	Yes	No	No	hiv_vaccine	not using fp
75	no		No	No	No	No		1	Yes	No	Yes	Young women	Single never married	None	less than 10	Known partner status	No	Low to Moderate risk	No	No	No knowledge	Not using	Hospitatility, Entertainment, Other	No	No	Secondary or higher	HIV Negative	Yes	No	Yes	injectable_prep	not using fp
76	no		No	No	No	No		2	Yes	No	No	Young women	Married	One or more	less than 10	Known partner status	No	Low to Moderate risk	No	Yes	No knowledge	Not using	No job/ Sex work	No	No	Secondary or higher	HIV positive or Unknown	Yes	No	No	hiv_vaccine	not using fp
77	no		Yes	No	No	No		3	Yes	Yes	No	Adolescents	Single never married	None	less than 10	Unknown partner status	No	Low to Moderate risk	Yes	No	No knowledge	Not using	Hospitatility, Entertainment, Other	No	No	Secondary or higher	HIV positive or Unknown	Yes	Yes	No	prep_implant	not using fp
78	no		Yes	No	Yes	No		1	No	No	No	Adolescents	Single never married	None	less than 10	Known partner status	No	Low to Moderate risk	Yes	No	No knowledge	Not using	No job/ Sex work	No	No	Secondary or higher	HIV Negative	No	No	No	hiv_vaccine	not using fp
79	no		No	No	No	No		1	No	No	Yes	Young women	Single never married	None	less than 10	Known partner status	Yes	Low to Moderate risk	No	No	No knowledge	Not using	Hospitatility, Entertainment, Other	No	No	Secondary or higher	HIV positive or Unknown	No	No	Yes	hiv_vaccine	not using fp
80	no		No	No	No	No		6	Yes	No	Yes	Adolescents	Separated/ widowed	None	less than 10	Known partner status	Yes	Low to Moderate risk	No	No	No knowledge	Not using	No job/ Sex work	No	No	Secondary or higher	HIV positive or Unknown	Yes	No	Yes	oral_prep	not using fp
81	no		No	No	No	No		2	Yes	Yes	Yes	Young women	Single never married	One or more	less than 10	Known partner status	Yes	Low to Moderate risk	No	No	Know about PrEP as prevention	Not using	Hospitatility, Entertainment, Other	No	No	less than secondary	HIV positive or Unknown	Yes	Yes	Yes	injectable_prep	not using fp
82	no		No	No	No	No		1	Yes	No	Yes	Adolescents	Single never married	None	less than 10	Known partner status	No	Low to Moderate risk	No	No	No knowledge	Not using	No job/ Sex work	No	No	Secondary or higher	HIV positive or Unknown	Yes	No	Yes	oral_prep	not using fp
83	no		No	No	No	No		1	Yes	No	Yes	Young women	Married	None	less than 10	Known partner status	No	Low to Moderate risk	No	No	No knowledge	Not using	Hospitatility, Entertainment, Other	No	No	Secondary or higher	HIV Negative	Yes	No	Yes	injectable_prep	not using fp
84	no		No	No	No	No		4	Yes	Yes	Yes	Adolescents	Single never married	None	less than 10	Known partner status	No	Low to Moderate risk	No	No	No knowledge	Not using	No job/ Sex work	No	No	less than secondary	HIV positive or Unknown	Yes	Yes	Yes	injectable_prep	not using fp
85	no		No	No	No	No		2	Yes	No	No	Young women	Married	One or more	less than 10	Known partner status	No	Low to Moderate risk	No	No	No knowledge	Not using	No job/ Sex work	No	No	Secondary or higher	HIV positive or Unknown	Yes	No	No	oral_prep	not using fp
86	no		No	No	No	No		2	Yes	No	Yes	Young women	Separated/ widowed	One or more	less than 10	Known partner status	No	Low to Moderate risk	No	Yes	No knowledge	Not using	Hospitatility, Entertainment, Other	No	No	less than secondary	HIV positive or Unknown	Yes	No	Yes	prep_implant	not using fp
87	no		No	No	No	Yes	SHISHA	99	Yes	Yes	Yes	Young women	Single never married	One or more	10 or more	Known partner status	Yes	Low to Moderate risk	Yes	Yes	Know about PrEP as prevention	Not using	No job/ Sex work	No	No	Secondary or higher	HIV positive or Unknown	Yes	Yes	Yes	hiv_vaccine	not using fp
88	no		No	No	No	No		1	No	No	No	Young women	Separated/ widowed	One or more	less than 10	Known partner status	No	Low to Moderate risk	No	No	No knowledge	Not using	No job/ Sex work	No	No	Secondary or higher	HIV positive or Unknown	No	No	No	hiv_vaccine	not using fp
89	no		No	No	No	No		1	Yes	No	Yes	Young women	Single never married	None	less than 10	Known partner status	No	Low to Moderate risk	No	No	Know about PrEP as prevention	Not using	No job/ Sex work	No	No	Secondary or higher	HIV positive or Unknown	Yes	No	Yes	injectable_prep	not using fp
90	no		No	No	No	No		3	Yes	No	No	Adolescents	Single never married	None	less than 10	Known partner status	No	Low to Moderate risk	No	No	No knowledge	Not using	Hospitatility, Entertainment, Other	No	No	less than secondary	HIV positive or Unknown	Yes	No	No	hiv_vaccine	not using fp
91	no		No	No	No	No		1	Yes	No	No	Young women	Single never married	None	less than 10	Known partner status	No	Low to Moderate risk	No	No	No knowledge	Not using	No job/ Sex work	No	No	Secondary or higher	HIV positive or Unknown	Yes	No	No	oral_prep	not using fp
92	no		No	No	No	No		3	Yes	Yes	Yes	Adolescents	Single never married	None	less than 10	Known partner status	No	Low to Moderate risk	No	No	No knowledge	Not using	No job/ Sex work	No	No	less than secondary	HIV positive or Unknown	Yes	Yes	Yes	injectable_prep	not using fp
93	no		Yes	No	Yes	No		2	No	No	No	Young women	Single never married	One or more	less than 10	Known partner status	No	Low to Moderate risk	Yes	Yes	No knowledge	Not using	Hospitatility, Entertainment, Other	No	No	Secondary or higher	HIV Negative	No	No	No	hiv_vaccine	not using fp
94	no		No	No	No	No		4	Yes	No	No	Adolescents	Single never married	None	less than 10	Known partner status	No	Low to Moderate risk	No	No	No knowledge	Not using	No job/ Sex work	No	No	Secondary or higher	HIV positive or Unknown	Yes	No	No	oral_prep	not using fp
95	no		No	No	No	No		2	Yes	No	No	Young women	Single never married	None	less than 10	Known partner status	No	Low to Moderate risk	No	Yes	No knowledge	Not using	Hospitatility, Entertainment, Other	No	No	Secondary or higher	HIV positive or Unknown	Yes	No	No	hiv_vaccine	not using fp
96	no		No	No	No	No		4	Yes	No	Yes	Young women	Single never married	One or more	less than 10	Known partner status	No	Low to Moderate risk	No	No	No knowledge	Not using	No job/ Sex work	No	No	less than secondary	HIV positive or Unknown	Yes	No	Yes	hiv_vaccine	not using fp
97	no		No	No	No	No		2	Yes	No	No	Adolescents	Separated/ widowed	One or more	less than 10	Known partner status	No	Low to Moderate risk	No	No	No knowledge	Not using	No job/ Sex work	No	No	Secondary or higher	HIV Negative	Yes	No	No	oral_prep	not using fp
98	no		No	No	Yes	No		2	Yes	No	Yes	Adolescents	Single never married	One or more	less than 10	Known partner status	No	Low to Moderate risk	Yes	No	No knowledge	Not using	Hospitatility, Entertainment, Other	No	No	Secondary or higher	HIV Negative	Yes	No	Yes	oral_prep	not using fp
99	no		No	No	No	No		3	Yes	No	Yes	Young women	Single never married	One or more	less than 10	Known partner status	No	Low to Moderate risk	No	No	Know about PrEP as prevention	Not using	Hospitatility, Entertainment, Other	No	No	less than secondary	HIV positive or Unknown	Yes	No	Yes	injectable_prep	not using fp
100	no		No	No	No	No		2	Yes	No	No	Young women	Married	None	less than 10	Known partner status	No	Low to Moderate risk	No	Yes	No knowledge	Not using	Hospitatility, Entertainment, Other	No	No	less than secondary	HIV positive or Unknown	Yes	No	No	injectable_prep	not using fp
101	no		No	No	No	No		99	Yes	No	No	Young women	Single never married	None	10 or more	Known partner status	No	Low to Moderate risk	No	No	Know about PrEP as prevention	Not using	No job/ Sex work	No	No	Secondary or higher	HIV positive or Unknown	Yes	No	No	hiv_vaccine	not using fp
102	no		No	No	No	No		99	Yes	Yes	Yes	Young women	Single never married	One or more	10 or more	Known partner status	Yes	Low to Moderate risk	No	No	No knowledge	Not using	No job/ Sex work	No	No	Secondary or higher	HIV positive or Unknown	Yes	Yes	Yes	hiv_vaccine	not using fp
103	no		No	No	No	No		1	Yes	No	No	Young women	Married	One or more	less than 10	Known partner status	No	Low to Moderate risk	No	No	No knowledge	Not using	Hospitatility, Entertainment, Other	No	No	Secondary or higher	HIV positive or Unknown	Yes	No	No	injectable_prep	not using fp
104	no		No	No	No	No		2	Yes	No	Yes	Adolescents	Single never married	One or more	less than 10	Known partner status	No	High risk	No	Yes	No knowledge	Not using	Hospitatility, Entertainment, Other	No	No	less than secondary	HIV Negative	Yes	No	Yes	hiv_vaccine	not using fp
105	no		No	No	No	No		1	No	No	No	Adolescents	Single never married	None	less than 10	Known partner status	No	Low to Moderate risk	No	No	No knowledge	Not using	No job/ Sex work	No	No	Secondary or higher	HIV Negative	No	No	No	oral_prep	not using fp
106	no		No	No	No	No		2	Yes	No	Yes	Adolescents	Separated/ widowed	One or more	less than 10	Known partner status	No	Low to Moderate risk	No	No	Know about PrEP as prevention	Not using	No job/ Sex work	No	No	less than secondary	HIV positive or Unknown	Yes	No	Yes	oral_prep	not using fp
107	no		No	No	No	No		4	Yes	No	No	Adolescents	Single never married	None	less than 10	Known partner status	Yes	Low to Moderate risk	No	No	No knowledge	Not using	No job/ Sex work	No	No	Secondary or higher	HIV positive or Unknown	Yes	No	No		not using fp
108	no		No	No	No	No		99	Yes	No	Yes	Adolescents	Single never married	One or more	10 or more	Known partner status	Yes	Low to Moderate risk	No	Yes	No knowledge	Not using	No job/ Sex work	No	No	less than secondary	HIV positive or Unknown	Yes	No	Yes	injectable_prep	not using fp
109	no		No	No	No	No		15	Yes	Yes	No	Young women	Married	One or more	10 or more	Known partner status	No	High risk	No	No	No knowledge	Not using	No job/ Sex work	No	No	Secondary or higher	HIV positive or Unknown	Yes	Yes	No	hiv_vaccine	not using fp
110	no		No	No	No	No		1	Yes	No	No	Adolescents	Single never married	None	less than 10	Known partner status	No	Low to Moderate risk	No	No	No knowledge	Not using	Hospitatility, Entertainment, Other	No	No	less than secondary	HIV positive or Unknown	Yes	No	No	oral_prep	not using fp
111	no		No	No	No	No		1	Yes	No	No	Young women	Married	One or more	less than 10	Known partner status	No	Low to Moderate risk	No	No	No knowledge	Not using	Hospitatility, Entertainment, Other	No	No	Secondary or higher	HIV positive or Unknown	Yes	No	No	hiv_vaccine	not using fp
112	no		No	No	No	No		1	Yes	No	No	Young women	Single never married	None	less than 10	Known partner status	No	Low to Moderate risk	No	No	No knowledge	Not using	Hospitatility, Entertainment, Other	No	No	Secondary or higher	HIV Negative	Yes	No	No	prep_implant	not using fp
113	no		No	No	No	No		99	Yes	Yes	Yes	Young women	Married	One or more	10 or more	Known partner status	No	Low to Moderate risk	No	Yes	No knowledge	Not using	Hospitatility, Entertainment, Other	No	No	Secondary or higher	HIV positive or Unknown	Yes	Yes	Yes	hiv_vaccine	not using fp
114	no		No	No	No	No		1	Yes	No	No	Adolescents	Single never married	None	less than 10	Known partner status	No	Low to Moderate risk	No	No	No knowledge	Not using	No job/ Sex work	No	No	Secondary or higher	HIV positive or Unknown	Yes	No	No	oral_prep	not using fp
115	no		No	No	No	No		99	Yes	No	Yes	Adolescents	Single never married	None	10 or more	Known partner status	No	Low to Moderate risk	No	No	No knowledge	Not using	Hospitatility, Entertainment, Other	No	No	less than secondary	HIV positive or Unknown	Yes	No	Yes	oral_prep	not using fp
116	no		Yes	No	No	No		5	Yes	Yes	No	Adolescents	Single never married	One or more	less than 10	Known partner status	No	Low to Moderate risk	Yes	No	No knowledge	Not using	Hospitatility, Entertainment, Other	No	No	less than secondary	HIV positive or Unknown	Yes	Yes	No	oral_prep	not using fp
117	no		No	No	No	No		9	Yes	Yes	Yes	Adolescents	Married	None	less than 10	Known partner status	No	Low to Moderate risk	No	No	No knowledge	Not using	Hospitatility, Entertainment, Other	No	No	less than secondary	HIV positive or Unknown	Yes	Yes	Yes	oral_prep	not using fp
118	no		No	No	No	No		10	Yes	No	Yes	Adolescents	Single never married	None	10 or more	Known partner status	No	Low to Moderate risk	No	No	No knowledge	Not using	No job/ Sex work	No	No	less than secondary	HIV positive or Unknown	Yes	No	Yes	oral_prep	not using fp
119	no		No	No	No	No		1	Yes	No	No	Young women	Single never married	One or more	less than 10	Known partner status	No	Low to Moderate risk	No	No	No knowledge	Not using	Hospitatility, Entertainment, Other	No	No	Secondary or higher	HIV Negative	Yes	No	No	injectable_prep	not using fp
120	no		No	No	No	No		1	Yes	No	No	Adolescents	Single never married	None	less than 10	Known partner status	Yes	Low to Moderate risk	No	No	No knowledge	Not using	No job/ Sex work	No	No	less than secondary	HIV positive or Unknown	Yes	No	No	oral_prep	not using fp
121	yes	Other	No	No	No	No		1	Yes	No	Yes	Young women	Single never married	One or more	less than 10	Known partner status	No	Low to Moderate risk	No	No	No knowledge	Short acting	Hospitatility, Entertainment, Other	No	No	Secondary or higher	HIV positive or Unknown	Yes	No	Yes	injectable_prep	Using fp
122	yes	Other	No	No	No	No		2	Yes	No	Yes	Adolescents	Single never married	None	less than 10	Known partner status	No	Low to Moderate risk	No	No	Know about PrEP as prevention	Short acting	No job/ Sex work	No	No	Secondary or higher	HIV Negative	Yes	No	Yes	hiv_vaccine	Using fp
123	yes	Other	No	No	No	No		99	Yes	Yes	Yes	Young women	Separated/ widowed	One or more	10 or more	Known partner status	Yes	High risk	No	No	No knowledge	Short acting	No job/ Sex work	No	No	Secondary or higher	HIV positive or Unknown	Yes	Yes	Yes	hiv_vaccine	Using fp
124	yes	Other	No	No	No	No		3	Yes	No	Yes	Adolescents	Single never married	None	less than 10	Known partner status	No	High risk	No	No	Know about PrEP as prevention	Short acting	Hospitatility, Entertainment, Other	No	No	Secondary or higher	HIV Negative	Yes	No	Yes	hiv_vaccine	Using fp
125	yes	Other	No	No	No	No		3	Yes	Yes	Yes	Young women	Single never married	One or more	less than 10	Known partner status	No	High risk	No	No	No knowledge	Short acting	Hospitatility, Entertainment, Other	No	No	Secondary or higher	HIV positive or Unknown	Yes	Yes	Yes	oral_prep	Using fp
126	yes	Other	No	No	No	Yes	CIGARETTES	99	Yes	No	No	Adolescents	Single never married	None	10 or more	Known partner status	No	Low to Moderate risk	Yes	Yes	No knowledge	Short acting	No job/ Sex work	No	No	Secondary or higher	HIV positive or Unknown	Yes	No	No	hiv_vaccine	Using fp
127	yes	Other	No	No	No	No		1	Yes	No	No	Adolescents	Single never married	One or more	less than 10	Known partner status	No	Low to Moderate risk	No	No	No knowledge	Short acting	No job/ Sex work	No	No	less than secondary	HIV Negative	Yes	No	No	hiv_vaccine	Using fp
128	yes	Other	No	No	No	No		1	No	No	No	Young women	Single never married	None	less than 10	Known partner status	No	Low to Moderate risk	No	No	No knowledge	Short acting	Hospitatility, Entertainment, Other	No	No	Secondary or higher	HIV positive or Unknown	No	No	No	hiv_vaccine	Using fp
129	yes	Other	No	No	No	No		8	Yes	No	Yes	Young women	Single never married	One or more	less than 10	Known partner status	No	High risk	No	No	No knowledge	Short acting	No job/ Sex work	No	No	Secondary or higher	HIV positive or Unknown	Yes	No	Yes	injectable_prep	Using fp
130	yes	Other	Yes	No	Yes	Yes	KUBBA	99	Yes	Yes	Yes	Adolescents	Separated/ widowed	None	10 or more	Known partner status	Yes	High risk	Yes	No	No knowledge	Short acting	No job/ Sex work	No	No	less than secondary	HIV positive or Unknown	Yes	Yes	Yes	oral_prep	Using fp
131	yes	Other	No	No	No	No		5	Yes	No	Yes	Adolescents	Single never married	None	less than 10	Known partner status	No	High risk	No	No	Know about PrEP as prevention	Short acting	No job/ Sex work	No	No	Secondary or higher	HIV positive or Unknown	Yes	No	Yes	hiv_vaccine	Using fp
132	yes	Other	No	No	No	No		1	No	No	No	Adolescents	Single never married	None	less than 10	Known partner status	No	Low to Moderate risk	No	Yes	No knowledge	Short acting	Hospitatility, Entertainment, Other	No	No	Secondary or higher	HIV Negative	No	No	No	hiv_vaccine	Using fp
133	yes	oral pills	No	No	Yes	No		2	Yes	No	Yes	Adolescents	Single never married	None	less than 10	Unknown partner status	No	Low to Moderate risk	Yes	No	No knowledge	Short acting	Hospitatility, Entertainment, Other	No	No	less than secondary	HIV positive or Unknown	Yes	No	Yes	injectable_prep	Using fp
134	yes	Other	Yes	No	Yes	No		99	Yes	No	Yes	Young women	Single never married	None	10 or more	Known partner status	No	High risk	Yes	Yes	Know about PrEP as prevention	Short acting	No job/ Sex work	No	No	less than secondary	HIV positive or Unknown	Yes	No	Yes	oral_prep	Using fp
135	yes	Other	No	No	Yes	No		99	Yes	No	No	Adolescents	Single never married	None	10 or more	Known partner status	Yes	Low to Moderate risk	Yes	No	No knowledge	Short acting	No job/ Sex work	No	No	Secondary or higher	HIV positive or Unknown	Yes	No	No	prep_implant	Using fp
136	yes	Other	Yes	No	Yes	No		2	Yes	Yes	Yes	Adolescents	Single never married	None	less than 10	Known partner status	No	Low to Moderate risk	Yes	Yes	No knowledge	Short acting	No job/ Sex work	No	No	less than secondary	HIV positive or Unknown	Yes	Yes	Yes	hiv_vaccine	Using fp
137	yes	Other	No	No	No	No		2	Yes	No	Yes	Young women	Single never married	One or more	less than 10	Known partner status	No	Low to Moderate risk	No	No	No knowledge	Short acting	Hospitatility, Entertainment, Other	No	No	Secondary or higher	HIV positive or Unknown	Yes	No	Yes	oral_prep	Using fp
138	yes	oral pills	No	No	No	No		4	Yes	No	No	Young women	Separated/ widowed	One or more	less than 10	Known partner status	No	Low to Moderate risk	No	No	No knowledge	Short acting	Hospitatility, Entertainment, Other	No	No	less than secondary	HIV positive or Unknown	Yes	No	No	hiv_vaccine	Using fp
139	yes	oral pills	No	No	No	No		4	Yes	Yes	Yes	Adolescents	Single never married	One or more	less than 10	Known partner status	No	Low to Moderate risk	No	No	No knowledge	Short acting	No job/ Sex work	No	No	less than secondary	HIV positive or Unknown	Yes	Yes	Yes	oral_prep	Using fp
140	yes	Other	No	No	No	No		2	Yes	No	Yes	Young women	Married	One or more	less than 10	Known partner status	No	Low to Moderate risk	No	No	No knowledge	Short acting	Hospitatility, Entertainment, Other	No	No	less than secondary	HIV Negative	Yes	No	Yes	injectable_prep	Using fp
141	yes	Other	No	No	No	No		5	Yes	No	Yes	Young women	Single never married	One or more	less than 10	Known partner status	No	High risk	No	No	No knowledge	Short acting	Hospitatility, Entertainment, Other	No	No	less than secondary	HIV positive or Unknown	Yes	No	Yes	oral_prep	Using fp
142	yes	Other	No	No	No	No		99	Yes	Yes	No	Young women	Single never married	None	10 or more	Known partner status	No	Low to Moderate risk	No		No knowledge	Short acting	Hospitatility, Entertainment, Other	No	No	Secondary or higher	HIV positive or Unknown	Yes	Yes	No	hiv_vaccine	Using fp
143	yes	Other	No	No	No	No		3	Yes	Yes	Yes	Adolescents	Separated/ widowed	One or more	less than 10	Known partner status	Yes	Low to Moderate risk	No	No	Know about PrEP as prevention	Short acting	Hospitatility, Entertainment, Other	No	No	less than secondary	HIV Negative	Yes	Yes	Yes	injectable_prep	Using fp
144	yes	Other	Yes	Yes	Yes	Yes	SISHA	99	Yes	Yes	Yes	Young women	Single never married	None	10 or more	Known partner status	No	High risk	Yes	Yes	No knowledge	Short acting	No job/ Sex work	No	No	Secondary or higher	HIV positive or Unknown	Yes	Yes	Yes	injectable_prep	Using fp
145	yes	Other	No	No	No	No		99	Yes	No	No	Adolescents	Married	One or more	10 or more	Known partner status	No	Low to Moderate risk	No	No	No knowledge	Short acting	No job/ Sex work	No	No	less than secondary	HIV positive or Unknown	Yes	No	No	injectable_prep	Using fp
146	yes	oral pills	No	No	No	No		2	Yes	No	No	Adolescents	Single never married	None	less than 10	Known partner status	No	Low to Moderate risk	No	Yes	No knowledge	Short acting	No job/ Sex work	No	No	Secondary or higher	HIV positive or Unknown	Yes	No	No	oral_prep	Using fp
147	yes	Other	No	No	No	No		3	Yes	No	No	Young women	Single never married	None	less than 10	Known partner status	No	Low to Moderate risk	No	Yes	No knowledge	Short acting	Hospitatility, Entertainment, Other	No	No	less than secondary	HIV positive or Unknown	Yes	No	No	prep_implant	Using fp
148	yes	Other	No	No	No	No		6	Yes	No	Yes	Adolescents	Single never married	None	less than 10	Known partner status	No	Low to Moderate risk	No	No	No knowledge	Short acting	Hospitatility, Entertainment, Other	No	No	less than secondary	HIV positive or Unknown	Yes	No	Yes	oral_prep	Using fp
149	yes	Other	No	No	No	No		30	Yes	Yes	Yes	Adolescents	Single never married	One or more	10 or more	Known partner status	Yes	Low to Moderate risk	No	Yes	No knowledge	Short acting	No job/ Sex work	No	No	less than secondary	HIV positive or Unknown	Yes	Yes	Yes	injectable_prep	Using fp
150	yes	Other	No	No	No	No		6	Yes	No	Yes	Adolescents	Single never married	None	less than 10	Known partner status	No	Low to Moderate risk	No	No	No knowledge	Short acting	No job/ Sex work	No	No	less than secondary	HIV positive or Unknown	Yes	No	Yes	hiv_vaccine	Using fp
151	yes	Other	No	No	No	No		5	Yes	No	Yes	Young women	Single never married	None	less than 10	Known partner status	No	High risk	No	Yes	No knowledge	Short acting	Hospitatility, Entertainment, Other	No	No	Secondary or higher	HIV positive or Unknown	Yes	No	Yes	injectable_prep	Using fp
152	yes	Other	No	No	No	No		2	Yes	No	No	Adolescents	Single never married	None	less than 10	Known partner status	No	Low to Moderate risk	No	Yes	No knowledge	Short acting	Hospitatility, Entertainment, Other	No	No	Secondary or higher	HIV positive or Unknown	Yes	No	No	oral_prep	Using fp
153	yes	Other	No	No	No	No		4	Yes	No	No	Adolescents	Single never married	None	less than 10	Known partner status	No	Low to Moderate risk	No	No	No knowledge	Short acting	No job/ Sex work	No	No	Secondary or higher	HIV positive or Unknown	Yes	No	No	oral_prep	Using fp
154	yes	Other	Yes	No	Yes	No		3	Yes	Yes	Yes	Adolescents	Single never married	None	less than 10	Known partner status	No	Low to Moderate risk	Yes	Yes	No knowledge	Short acting	Hospitatility, Entertainment, Other	No	No	less than secondary	HIV positive or Unknown	Yes	Yes	Yes	hiv_vaccine	Using fp
155	yes	Other	No	No	No	No		4	Yes	No	No	Adolescents	Single never married	One or more	less than 10	Known partner status	Yes	Low to Moderate risk	No	No	No knowledge	Short acting	No job/ Sex work	No	No	less than secondary	HIV positive or Unknown	Yes	No	No	oral_prep	Using fp
156	yes	oral pills	No	No	No	No		99	Yes	Yes	No	Young women	Single never married	One or more	10 or more	Known partner status	No	Low to Moderate risk	No	Yes	Know about PrEP as prevention	Short acting	Hospitatility, Entertainment, Other	No	No	Secondary or higher	HIV Negative	Yes	Yes	No	prep_implant	Using fp
157	yes	Other	No	No	Yes	No		7	Yes	No	No	Young women	Single never married	None	less than 10	Known partner status	No	High risk	Yes	No	Know about PrEP as prevention	Short acting	No job/ Sex work	No	No	Secondary or higher	HIV positive or Unknown	Yes	No	No	hiv_vaccine	Using fp
158	yes	Other	Yes	No	No	No		99	Yes	Yes	Yes	Young women	Single never married	None	10 or more	Known partner status	Yes	High risk	Yes	No	Know about PrEP as prevention	Short acting	No job/ Sex work	No	No	less than secondary	HIV positive or Unknown	Yes	Yes	Yes	oral_prep	Using fp
159	yes	Other	No	No	No	No		1	Yes	No	Yes	Young women	Single never married	One or more	less than 10	Known partner status	No	Low to Moderate risk	No	No	No knowledge	Short acting	No job/ Sex work	No	No	Secondary or higher	HIV positive or Unknown	Yes	No	Yes	prep_implant	Using fp
160	yes	Other	No	No	No	No		6	Yes	Yes	No	Young women	Single never married	One or more	less than 10	Known partner status	No	High risk	No	No	No knowledge	Short acting	No job/ Sex work	No	No	Secondary or higher	HIV positive or Unknown	Yes	Yes	No	oral_prep	Using fp
161	yes	oral pills	No	No	No	No		3	Yes	No	No	Young women	Married	One or more	less than 10	Known partner status	No	High risk	No	No	No knowledge	Short acting	No job/ Sex work	No	No	Secondary or higher	HIV positive or Unknown	Yes	No	No	prep_implant	Using fp
162	yes	Other	No	No	No	No		2	Yes	No	No	Adolescents	Single never married	One or more	less than 10	Known partner status	No	Low to Moderate risk	No	No	Know about PrEP as prevention	Short acting	Hospitatility, Entertainment, Other	No	No	less than secondary	HIV positive or Unknown	Yes	No	No	hiv_vaccine	Using fp
163	yes	oral pills	No	No	No	No		1	Yes	No	No	Adolescents	Single never married	None	less than 10	Known partner status	No	Low to Moderate risk	No	No	Know about PrEP as prevention	Short acting	Hospitatility, Entertainment, Other	No	No	less than secondary	HIV positive or Unknown	Yes	No	No	oral_prep	Using fp
164	yes	Other	Yes	No	No	Yes	CIGARETTES	10	Yes	Yes	No	Adolescents	Single never married	None	10 or more	Known partner status	No	High risk	Yes	No	Know about PrEP as prevention	Short acting	No job/ Sex work	No	No	less than secondary	HIV positive or Unknown	Yes	Yes	No	prep_implant	Using fp
165	yes	oral pills	Yes	No	Yes	Yes	Tobacco	4	Yes	No	No	Young women	Married	One or more	less than 10	Known partner status	No	Low to Moderate risk	Yes	No	No knowledge	Short acting	No job/ Sex work	No	No	less than secondary	HIV positive or Unknown	Yes	No	No	injectable_prep	Using fp
166	yes	Other	No	No	No	No		99	Yes	No	No	Young women	Separated/ widowed	One or more	10 or more	Known partner status	No	Low to Moderate risk	No	No	Know about PrEP as prevention	Short acting	No job/ Sex work	No	No	less than secondary	HIV positive or Unknown	Yes	No	No	hiv_vaccine	Using fp
167	yes	oral pills	No	No	No	No		99	Yes	No	No	Adolescents	Single never married	None	10 or more	Known partner status	No	High risk	No	No	No knowledge	Short acting	No job/ Sex work	No	No	less than secondary	HIV positive or Unknown	Yes	No	No	hiv_vaccine	Using fp
168	yes	injectable	No	No	No	No		99	Yes	Yes	Yes	Adolescents	Married	One or more	10 or more	Known partner status	No	High risk	No	Yes	No knowledge	Long acting	Hospitatility, Entertainment, Other	Yes	No	Secondary or higher	HIV positive or Unknown	Yes	Yes	Yes	hiv_vaccine	Using fp
169	yes	Implant	No	No	No	No		2	Yes	No	No	Young women	Single never married	None	less than 10	Known partner status	No	Low to Moderate risk	No	No	No knowledge	Long acting	Hospitatility, Entertainment, Other	No	Yes	less than secondary	HIV positive or Unknown	Yes	No	No	hiv_vaccine	Using fp
170	yes	Implant	No	No	No	No		99	Yes	No	Yes	Young women	Single never married	One or more	10 or more	Known partner status	No	Low to Moderate risk	No	Yes	No knowledge	Long acting	No job/ Sex work	No	Yes	Secondary or higher	HIV positive or Unknown	Yes	No	Yes	prep_implant	Using fp
171	yes	injectable	No	No	No	No		2	Yes	Yes	No	Young women	Separated/ widowed	One or more	less than 10	Known partner status	No	Low to Moderate risk	No	No	No knowledge	Long acting	Hospitatility, Entertainment, Other	Yes	No	less than secondary	HIV positive or Unknown	Yes	Yes	No	oral_prep	Using fp
172	yes	Implant	No	No	No	No		1	No	No	Yes	Adolescents	Single never married	One or more	less than 10	Known partner status	No	Low to Moderate risk	No	Yes	No knowledge	Long acting	Hospitatility, Entertainment, Other	No	Yes	Secondary or higher	HIV Negative	No	No	Yes	hiv_vaccine	Using fp
173	yes	injectable	No	No	No	No		4	Yes	No	No	Young women	Single never married	None	less than 10	Known partner status	No	Low to Moderate risk	No	No	No knowledge	Long acting	No job/ Sex work	Yes	No	Secondary or higher	HIV positive or Unknown	Yes	No	No	injectable_prep	Using fp
174	yes	Implant	No	No	No	No		99	Yes	No	Yes	Young women	Single never married	One or more	10 or more	Known partner status	No	Low to Moderate risk	No	No	No knowledge	Long acting	No job/ Sex work	No	Yes	less than secondary	HIV positive or Unknown	Yes	No	Yes	oral_prep	Using fp
175	yes	Implant	No	No	No	No		1	Yes	No	No	Young women	Married	One or more	less than 10	Known partner status	No	Low to Moderate risk	No	No	No knowledge	Long acting	Hospitatility, Entertainment, Other	No	Yes	Secondary or higher	HIV positive or Unknown	Yes	No	No	prep_implant	Using fp
176	yes	Implant	No	No	No	No		2	Yes	No	No	Young women	Separated/ widowed	One or more	less than 10	Known partner status	No	Low to Moderate risk	No	No	No knowledge	Long acting	No job/ Sex work	No	Yes	Secondary or higher	HIV positive or Unknown	Yes	No	No	prep_implant	Using fp
177	yes	Implant	No	No	No	No		3	Yes	Yes	No	Young women	Married	One or more	less than 10	Known partner status	No	Low to Moderate risk	No	No	No knowledge	Long acting	No job/ Sex work	No	Yes	less than secondary	HIV Negative	Yes	Yes	No	injectable_prep	Using fp
178	yes	injectable	Yes	No	No	No		5	Yes	Yes	Yes	Young women	Married	One or more	less than 10	Unknown partner status	No	Low to Moderate risk	Yes	No	No knowledge	Long acting	No job/ Sex work	Yes	No	less than secondary	HIV positive or Unknown	Yes	Yes	Yes	injectable_prep	Using fp
179	yes	Implant	No	No	No	No		2	Yes	No	No	Young women	Single never married	None	less than 10	Known partner status	No	Low to Moderate risk	No	Yes	Know about PrEP as prevention	Long acting	No job/ Sex work	No	Yes	Secondary or higher	HIV positive or Unknown	Yes	No	No	injectable_prep	Using fp
180	yes	injectable	Yes	No	No	No		99	Yes	No	Yes	Young women	Married	One or more	10 or more	Known partner status	No	Low to Moderate risk	Yes	No	Know about PrEP as prevention	Long acting	No job/ Sex work	Yes	No	less than secondary	HIV positive or Unknown	Yes	No	Yes	injectable_prep	Using fp
181	yes	Implant	Never	Yes	No	No	No			No		24	Below 15	Married	>10 USD	less than 10	Known partner status	No	7	3	Yes	2 long methods most preferred	Long acting	low to moderate risk	No	1	less than secondary	HIV positive or Unknown	Yes	No	No	prep_implant	1
182	yes	Implant	No	No	No	No		1	Yes	No	No	Adolescents	Separated/ widowed	One or more	less than 10	Known partner status	No	Low to Moderate risk	No	Yes	No knowledge	Long acting	No job/ Sex work	No	Yes	less than secondary	HIV positive or Unknown	Yes	No	No	hiv_vaccine	Using fp
183	yes	injectable	No	No	No	No		4	Yes	No	No	Adolescents	Married	One or more	less than 10	Known partner status	No	Low to Moderate risk	No	Yes	No knowledge	Long acting	Hospitatility, Entertainment, Other	Yes	No	less than secondary	HIV Negative	Yes	No	No	hiv_vaccine	Using fp
184	yes	injectable	No	No	No	No		1	Yes	No	No	Young women	Single never married	One or more	less than 10	Known partner status	No	Low to Moderate risk	No	Yes	No knowledge	Long acting	Hospitatility, Entertainment, Other	Yes	No	Secondary or higher	HIV Negative	Yes	No	No	prep_implant	Using fp
185	yes	injectable	No	No	No	No		1	Yes	No	No	Young women	Married	One or more	less than 10	Known partner status	No	Low to Moderate risk	No	No	No knowledge	Long acting	Hospitatility, Entertainment, Other	Yes	No	less than secondary	HIV positive or Unknown	Yes	No	No	injectable_prep	Using fp
186	yes	Other	No	No	No	No		10	Yes	No	No	Young women	Separated/ widowed	One or more	10 or more	Known partner status	No	Low to Moderate risk	No	No	No knowledge	Long acting	Hospitatility, Entertainment, Other	No	No	Secondary or higher	HIV positive or Unknown	Yes	No	No	injectable_prep	Using fp
187	yes	Implant	No	No	No	No		7	Yes	Yes	Yes	Young women	Married	One or more	less than 10	Known partner status	No	Low to Moderate risk	No	No	No knowledge	Long acting	No job/ Sex work	No	Yes	less than secondary	HIV positive or Unknown	Yes	Yes	Yes	oral_prep	Using fp
188	yes	Implant	No	No	No	No		99	Yes	No	No	Young women	Married	One or more	10 or more	Known partner status	No	Low to Moderate risk	No	No	No knowledge	Long acting	Hospitatility, Entertainment, Other	No	Yes	less than secondary	HIV positive or Unknown	Yes	No	No	prep_implant	Using fp
189	yes	injectable	No	No	No	No		3	Yes	No	No	Young women	Married	One or more	less than 10	Known partner status	No	Low to Moderate risk	No	No	No knowledge	Long acting	Hospitatility, Entertainment, Other	Yes	No	less than secondary	HIV positive or Unknown	Yes	No	No	injectable_prep	Using fp
190	yes	injectable	No	No	No	No		99	Yes	Yes	Yes	Young women	Separated/ widowed	One or more	10 or more	Known partner status	Yes	Low to Moderate risk	No	No	No knowledge	Long acting	Hospitatility, Entertainment, Other	Yes	No	Secondary or higher	HIV positive or Unknown	Yes	Yes	Yes	injectable_prep	Using fp
191	yes	injectable	No	No	No	No		99	Yes	No	No	Young women	Single never married	None	10 or more	Known partner status	No	Low to Moderate risk	No	No	Know about PrEP as prevention	Long acting	No job/ Sex work	Yes	No	Secondary or higher	HIV positive or Unknown	Yes	No	No	oral_prep	Using fp
192	yes	injectable	No	No	No	No		1	Yes	No	No	Young women	Married	One or more	less than 10	Known partner status	No	Low to Moderate risk	No	No	No knowledge	Long acting	Hospitatility, Entertainment, Other	Yes	No	Secondary or higher	HIV positive or Unknown	Yes	No	No	oral_prep	Using fp
193	yes	Intra uterine device	No	No	No	No		3	Yes	Yes	No	Young women	Single never married	One or more	less than 10	Known partner status	No	Low to Moderate risk	No	No	No knowledge	Long acting	Hospitatility, Entertainment, Other	No	No	Secondary or higher	HIV positive or Unknown	Yes	Yes	No	hiv_vaccine	Using fp
194	yes	injectable	No	No	No	No		2	Yes	No	Yes	Young women	Married	One or more	less than 10	Known partner status	No	Low to Moderate risk	No	No	Know about PrEP as prevention	Long acting	No job/ Sex work	Yes	No	less than secondary	HIV positive or Unknown	Yes	No	Yes	oral_prep	Using fp
195	yes	injectable	No	No	No	No		6	Yes	No	Yes	Young women	Single never married	None	less than 10	Known partner status	No	Low to Moderate risk	No	No	No knowledge	Long acting	No job/ Sex work	Yes	No	Secondary or higher	HIV positive or Unknown	Yes	No	Yes	oral_prep	Using fp
196	yes	Implant	No	No	No	No		1	Yes	No	No	Young women	Single never married	None	less than 10	Known partner status	No	Low to Moderate risk	No	No	No knowledge	Long acting	No job/ Sex work	No	Yes	Secondary or higher	HIV Negative	Yes	No	No	hiv_vaccine	Using fp
197	yes	Implant	No	No	No	No		2	Yes	No	No	Young women	Single never married	One or more	less than 10	Known partner status	No	Low to Moderate risk	No	No	No knowledge	Long acting	Hospitatility, Entertainment, Other	No	Yes	Secondary or higher	HIV positive or Unknown	Yes	No	No	oral_prep	Using fp
198	yes	Implant	No	No	No	No		1	Yes	No	No	Young women	Single never married	One or more	less than 10	Known partner status	No	Low to Moderate risk	No	No	No knowledge	Long acting	No job/ Sex work	No	Yes	Secondary or higher	HIV Negative	Yes	No	No	injectable_prep	Using fp
199	yes	Implant	No	No	No	No		1	Yes	No	No	Young women	Married	One or more	less than 10	Known partner status	No	Low to Moderate risk	No	Yes	No knowledge	Long acting	Hospitatility, Entertainment, Other	No	Yes	less than secondary	HIV positive or Unknown	Yes	No	No	prep_implant	Using fp
200	yes	injectable	No	No	No	No		1	Yes	No	Yes	Adolescents	Separated/ widowed	One or more	less than 10	Known partner status	No	Low to Moderate risk	No	No	No knowledge	Long acting	Hospitatility, Entertainment, Other	Yes	No	Secondary or higher	HIV Negative	Yes	No	Yes	hiv_vaccine	Using fp
201	yes	injectable	No	No	No	No		2	Yes	No	Yes	Young women	Single never married	One or more	less than 10	Known partner status	No	Low to Moderate risk	No	No	No knowledge	Long acting	No job/ Sex work	Yes	No	less than secondary	HIV positive or Unknown	Yes	No	Yes	injectable_prep	Using fp
202	yes	Implant	No	No	No	No		1	Yes	No	No	Young women	Single never married	One or more	less than 10	Known partner status	No	Low to Moderate risk	No	No	No knowledge	Long acting	Hospitatility, Entertainment, Other	No	Yes	Secondary or higher	HIV Negative	Yes	No	No	prep_implant	Using fp
203	yes	Implant	No	No	No	No		2	Yes	No	Yes	Young women	Married	One or more	less than 10	Known partner status	No	Low to Moderate risk	No	No	No knowledge	Long acting	No job/ Sex work	No	Yes	Secondary or higher	HIV positive or Unknown	Yes	No	Yes	oral_prep	Using fp
204	yes	injectable	No	No	No	No		5	Yes	Yes	Yes	Young women	Single never married	One or more	less than 10	Known partner status	No	Low to Moderate risk	No	Yes	Know about PrEP as prevention	Long acting	No job/ Sex work	Yes	No	less than secondary	HIV positive or Unknown	Yes	Yes	Yes	injectable_prep	Using fp
205	yes	Implant	No	No	No	No		99	Yes	No	No	Young women	Single never married	None	10 or more	Known partner status	No	Low to Moderate risk	No	No	No knowledge	Long acting	Hospitatility, Entertainment, Other	No	Yes	less than secondary	HIV positive or Unknown	Yes	No	No	hiv_vaccine	Using fp
206	yes	injectable	No	No	No	No		3	Yes	No	Yes	Young women	Married	One or more	less than 10	Known partner status	No	Low to Moderate risk	No	No	Know about PrEP as prevention	Long acting	Hospitatility, Entertainment, Other	Yes	No	Secondary or higher	HIV positive or Unknown	Yes	No	Yes	injectable_prep	Using fp
207	yes	Implant	No	No	No	No		1	No	No	No	Young women	Married	One or more	less than 10	Known partner status	No	Low to Moderate risk	No	No	No knowledge	Long acting	Hospitatility, Entertainment, Other	No	Yes	less than secondary	HIV Negative	No	No	No	prep_implant	Using fp
208	yes	Implant	No	No	No	Yes	SISHA	7	Yes	No	Yes	Young women	Single never married	One or more	less than 10	Known partner status	No	Low to Moderate risk	Yes	Yes	Know about PrEP as prevention	Long acting	Hospitatility, Entertainment, Other	No	Yes	Secondary or higher	HIV positive or Unknown	Yes	No	Yes	hiv_vaccine	Using fp
209	yes	injectable	Yes	No	Yes	No		3	No	No	No	Adolescents	Separated/ widowed	One or more	less than 10	Known partner status	No	High risk	Yes	No	No knowledge	Long acting	No job/ Sex work	Yes	No	less than secondary	HIV positive or Unknown	No	No	No	hiv_vaccine	Using fp
210	yes	injectable	No	No	No	No		1	Yes	No	No	Young women	Married	One or more	less than 10	Known partner status	No	Low to Moderate risk	No	No	No knowledge	Long acting	No job/ Sex work	Yes	No	less than secondary	HIV Negative	Yes	No	No	hiv_vaccine	Using fp
211	yes	injectable	No	No	No	No		3	Yes	No	Yes	Young women	Separated/ widowed	One or more	less than 10	Known partner status	No	Low to Moderate risk	No	No	No knowledge	Long acting	Hospitatility, Entertainment, Other	Yes	No	less than secondary	HIV positive or Unknown	Yes	No	Yes	injectable_prep	Using fp
212	yes	Other	Yes	No	No	No		2	Yes	Yes	Yes	Young women	Single never married	One or more	less than 10	Known partner status	Yes	High risk	Yes	No	No knowledge	Long acting	Hospitatility, Entertainment, Other	No	No	Secondary or higher	HIV positive or Unknown	Yes	Yes	Yes	prep_implant	Using fp
213	yes	Implant	No	No	No	No		2	Yes	No	No	Young women	Separated/ widowed	One or more	less than 10	Known partner status	No	Low to Moderate risk	No	No	No knowledge	Long acting	No job/ Sex work	No	Yes	less than secondary	HIV positive or Unknown	Yes	No	No	injectable_prep	Using fp
214	yes	Other	No	No	Yes	No		2	Yes	No	No	Young women	Married	One or more	less than 10	Known partner status	No	Low to Moderate risk	Yes	No	No knowledge	Long acting	Hospitatility, Entertainment, Other	No	No	less than secondary	HIV positive or Unknown	Yes	No	No	oral_prep	Using fp
215	yes	injectable	No	No	No	No		1	Yes	No	No	Young women	Married	One or more	less than 10	Known partner status	No	Low to Moderate risk	No	No	No knowledge	Long acting	Hospitatility, Entertainment, Other	Yes	No	less than secondary	HIV positive or Unknown	Yes	No	No	hiv_vaccine	Using fp
216	yes	injectable	No	No	No	No		1	Yes	No	No	Young women	Married	One or more	less than 10	Known partner status	No	Low to Moderate risk	No	Yes	No knowledge	Long acting	Hospitatility, Entertainment, Other	Yes	No	less than secondary	HIV positive or Unknown	Yes	No	No	injectable_prep	Using fp
217	yes	Implant	Yes	No	No	No		99	Yes	Yes	No	Young women	Married	One or more	10 or more	Known partner status	No	Low to Moderate risk	Yes	Yes	No knowledge	Long acting	Hospitatility, Entertainment, Other	No	Yes	less than secondary	HIV positive or Unknown	Yes	Yes	No	hiv_vaccine	Using fp
218	yes	Implant	No	No	No	Yes	SHISHA	99	Yes	Yes	Yes	Young women	Single never married	One or more	10 or more	Known partner status	Yes	High risk	Yes	No	Know about PrEP as prevention	Long acting	No job/ Sex work	No	Yes	less than secondary	HIV positive or Unknown	Yes	Yes	Yes	prep_implant	Using fp
219	yes	injectable	No	No	No	No		1	Yes	No	No	Young women	Married	One or more	less than 10	Known partner status	No	Low to Moderate risk	No	No	No knowledge	Long acting	Hospitatility, Entertainment, Other	Yes	No	Secondary or higher	HIV Negative	Yes	No	No	injectable_prep	Using fp
220	yes	injectable	No	No	No	No		1	Yes	No	No	Young women	Married	One or more	less than 10	Known partner status	No	Low to Moderate risk	No	No	No knowledge	Long acting	No job/ Sex work	Yes	No	Secondary or higher	HIV positive or Unknown	Yes	No	No	injectable_prep	Using fp
221	yes	Implant	No	No	No	No		1	Yes	No	No	Adolescents	Single never married	One or more	less than 10	Known partner status	No	Low to Moderate risk	No	No	No knowledge	Long acting	No job/ Sex work	No	Yes	less than secondary	HIV positive or Unknown	Yes	No	No	hiv_vaccine	Using fp
222	yes	injectable	No	No	No	No		1	Yes	No	No	Young women	Single never married	None	less than 10	Known partner status	No	Low to Moderate risk	No	Yes	No knowledge	Long acting	Hospitatility, Entertainment, Other	Yes	No	Secondary or higher	HIV positive or Unknown	Yes	No	No	injectable_prep	Using fp
223	yes	Implant	No	No	No	No		1	Yes	No	No	Young women	Married	One or more	less than 10	Known partner status	No	High risk	No	Yes	Know about PrEP as prevention	Long acting	Hospitatility, Entertainment, Other	No	Yes	Secondary or higher	HIV Negative	Yes	No	No	prep_implant	Using fp
224	yes	injectable	No	No	No	No		99	Yes	No	No	Young women	Married	One or more	10 or more	Known partner status	No	Low to Moderate risk	No	No	No knowledge	Long acting	Hospitatility, Entertainment, Other	Yes	No	less than secondary	HIV positive or Unknown	Yes	No	No	oral_prep	Using fp
225	yes	injectable	No	No	No	No		1	Yes	No	Yes	Young women	Married	One or more	less than 10	Known partner status	No	Low to Moderate risk	No	No	No knowledge	Long acting	Hospitatility, Entertainment, Other	Yes	No	Secondary or higher	HIV positive or Unknown	Yes	No	Yes	oral_prep	Using fp
226	yes	injectable	No	No	No	No		1	No	No	No	Adolescents	Married	One or more	less than 10	Known partner status	No	Low to Moderate risk	No	No	No knowledge	Long acting	No job/ Sex work	Yes	No	less than secondary	HIV positive or Unknown	No	No	No		Using fp
227	yes	Implant	No	No	No	No		1	No	No	No	Young women	Married	One or more	less than 10	Known partner status	No	Low to Moderate risk	No	No	No knowledge	Long acting	No job/ Sex work	No	Yes	less than secondary	HIV positive or Unknown	No	No	No	hiv_vaccine	Using fp
228	yes	Implant	No	No	No	No		99	Yes	No	Yes	Young women	Single never married	One or more	10 or more	Known partner status	No	Low to Moderate risk	No	No	No knowledge	Long acting	No job/ Sex work	No	Yes	less than secondary	HIV positive or Unknown	Yes	No	Yes	prep_implant	Using fp
229	yes	injectable	No	No	No	No		1	Yes	Yes	No	Young women	Married	One or more	less than 10	Known partner status	No	Low to Moderate risk	No	No	No knowledge	Long acting	No job/ Sex work	Yes	No	Secondary or higher	HIV positive or Unknown	Yes	Yes	No	injectable_prep	Using fp
230	yes	injectable	No	No	No	No		1	Yes	No	Yes	Young women	Married	One or more	less than 10	Known partner status	No	Low to Moderate risk	No	Yes	No knowledge	Long acting	Hospitatility, Entertainment, Other	Yes	No	Secondary or higher	HIV Negative	Yes	No	Yes	injectable_prep	Using fp
231	yes	Implant	No	No	No	No		2	Yes	No	No	Young women	Single never married	One or more	less than 10	Known partner status	No	High risk	No	Yes	No knowledge	Long acting	Hospitatility, Entertainment, Other	No	Yes	Secondary or higher	HIV positive or Unknown	Yes	No	No	injectable_prep	Using fp
232	yes	Intra uterine device	No	No	No	No		15	Yes	No	No	Young women	Single never married	One or more	10 or more	Known partner status	No	Low to Moderate risk	No	No	Know about PrEP as prevention	Long acting	No job/ Sex work	No	No	Secondary or higher	HIV positive or Unknown	Yes	No	No	prep_implant	Using fp
233	yes	injectable	No	No	No	No		1	Yes	Yes	No	Adolescents	Married	One or more	less than 10	Known partner status	No	Low to Moderate risk	No	No	No knowledge	Long acting	No job/ Sex work	Yes	No	less than secondary	HIV positive or Unknown	Yes	Yes	No	prep_implant	Using fp
234	yes	injectable	No	No	No	No		99	Yes	Yes	Yes	Adolescents	Single never married	One or more	10 or more	Known partner status	No	High risk	No	No	No knowledge	Long acting	No job/ Sex work	Yes	No	less than secondary	HIV positive or Unknown	Yes	Yes	Yes	prep_implant	Using fp
235	yes	injectable	No	No	No	No		99	Yes	No	Yes	Adolescents	Single never married	One or more	10 or more	Known partner status	No	Low to Moderate risk	No	No	Know about PrEP as prevention	Long acting	No job/ Sex work	Yes	No	Secondary or higher	HIV Negative	Yes	No	Yes	hiv_vaccine	Using fp
236	yes	Implant	No	No	No	Yes	CIGARETTE SMOKING	2	Yes	No	Yes	Young women	Married	One or more	less than 10	Known partner status	No	Low to Moderate risk	Yes	No	No knowledge	Long acting	Hospitatility, Entertainment, Other	No	Yes	less than secondary	HIV positive or Unknown	Yes	No	Yes	oral_prep	Using fp
237	yes	Implant	No	No	No	No		15	Yes	No	No	Adolescents	Single never married	One or more	10 or more	Known partner status	No	High risk	No	No	Know about PrEP as prevention	Long acting	No job/ Sex work	No	Yes	less than secondary	HIV positive or Unknown	Yes	No	No	injectable_prep	Using fp
238	yes	Implant	No	No	No	No		99	Yes	No	No	Young women	Married	None	10 or more	Known partner status	No	Low to Moderate risk	No	Yes	No knowledge	Long acting	No job/ Sex work	No	Yes	Secondary or higher	HIV positive or Unknown	Yes	No	No	hiv_vaccine	Using fp
239	yes	Implant	No	No	No	No		4	Yes	No	Yes	Young women	Married	One or more	less than 10	Known partner status	No	Low to Moderate risk	No	No	No knowledge	Long acting	No job/ Sex work	No	Yes	Secondary or higher	HIV positive or Unknown	Yes	No	Yes	oral_prep	Using fp
240	yes	injectable	No	No	No	No		99	Yes	No	Yes	Young women	Married	One or more	10 or more	Known partner status	No	Low to Moderate risk	No	Yes	Know about PrEP as prevention	Long acting	Hospitatility, Entertainment, Other	Yes	No	Secondary or higher	HIV positive or Unknown	Yes	No	Yes	prep_implant	Using fp
241	yes	injectable	No	No	No	No		2	Yes	No	Yes	Young women	Single never married	One or more	less than 10	Known partner status	No	Low to Moderate risk	No	No	No knowledge	Long acting	No job/ Sex work	Yes	No	Secondary or higher	HIV positive or Unknown	Yes	No	Yes	hiv_vaccine	Using fp
242	yes	injectable	No	No	No	No		2	Yes	No	Yes	Adolescents	Single never married	None	less than 10	Unknown partner status	No	Low to Moderate risk	No	No	No knowledge	Long acting	Hospitatility, Entertainment, Other	Yes	No	Secondary or higher	HIV positive or Unknown	Yes	No	Yes	hiv_vaccine	Using fp
243	yes	injectable	No	No	No	No		1	Yes	No	Yes	Adolescents	Separated/ widowed	One or more	less than 10	Known partner status	No	Low to Moderate risk	No	Yes	No knowledge	Long acting	Hospitatility, Entertainment, Other	Yes	No	Secondary or higher	HIV Negative	Yes	No	Yes	injectable_prep	Using fp
244	yes	Implant	No	No	No	No		1	Yes	No	No	Young women	Married	One or more	less than 10	Known partner status	No	Low to Moderate risk	No	No	Know about PrEP as prevention	Long acting	No job/ Sex work	No	Yes	Secondary or higher	HIV positive or Unknown	Yes	No	No	oral_prep	Using fp
245	yes	injectable	No	No	No	No		3	Yes	No	No	Young women	Married	One or more	less than 10	Known partner status	Yes	Low to Moderate risk	No	Yes	No knowledge	Long acting	Hospitatility, Entertainment, Other	Yes	No	Secondary or higher	HIV positive or Unknown	Yes	No	No	injectable_prep	Using fp
246	yes	Implant	No	No	Yes	No		3	Yes	Yes	No	Young women	Single never married	One or more	less than 10	Known partner status	No	High risk	Yes	Yes	No knowledge	Long acting	Hospitatility, Entertainment, Other	No	Yes	Secondary or higher	HIV positive or Unknown	Yes	Yes	No	oral_prep	Using fp
247	yes	Implant	None	Never	No	No	No	No		Yes	2	3	18-24 years	15 and above	One or more	2 to 9	less than 10	No	8	Never alcohol before sex	4	3 methods most preferred	2 long methods most preferred	No job/ Sex work	Abstaining	1	1	Secondary or higher	HIV positive or Unknown	Yes	No	prep_implant	1	1
248	yes	injectable	No	No	No	No		2	Yes	No	No	Young women	Married	One or more	less than 10	Known partner status	No	Low to Moderate risk	No	No	No knowledge	Long acting	Hospitatility, Entertainment, Other	Yes	No	less than secondary	HIV positive or Unknown	Yes	No	No	oral_prep	Using fp
249	yes	Implant	No	No	No	No		99	Yes	No	No	Young women	Separated/ widowed	One or more	10 or more	Known partner status	No	Low to Moderate risk	No	Yes	No knowledge	Long acting	Hospitatility, Entertainment, Other	No	Yes	less than secondary	HIV Negative	Yes	No	No	injectable_prep	Using fp
250	yes	Other	No	No	No	No		4	Yes	No	No	Young women	Single never married	One or more	less than 10	Known partner status	No	Low to Moderate risk	No	No	No knowledge	Long acting	Hospitatility, Entertainment, Other	No	No	Secondary or higher	HIV positive or Unknown	Yes	No	No	hiv_vaccine	Using fp
251	yes	Implant	No	No	No	No		14	Yes	No	Yes	Young women	Separated/ widowed	One or more	10 or more	Known partner status	No	High risk	No	No	No knowledge	Long acting	No job/ Sex work	No	Yes	less than secondary	HIV positive or Unknown	Yes	No	Yes	hiv_vaccine	Using fp
252	yes	Other	No	No	No	No		6	Yes	Yes	Yes	Adolescents	Single never married	One or more	less than 10	Known partner status	Yes	Low to Moderate risk	No	Yes	No knowledge	Long acting	No job/ Sex work	No	No	less than secondary	HIV positive or Unknown	Yes	Yes	Yes	hiv_vaccine	Using fp
253	yes	Implant	No	No	No	No		99	No	No	Yes	Young women	Single never married	One or more	10 or more	Known partner status	No	High risk	No	No	Know about PrEP as prevention	Long acting	No job/ Sex work	No	Yes	less than secondary	HIV Negative	No	No	Yes	hiv_vaccine	Using fp
254	yes	injectable	No	No	No	No		99	Yes	Yes	Yes	Young women	Single never married	One or more	10 or more	Known partner status	No	Low to Moderate risk	No	No	No knowledge	Long acting	No job/ Sex work	Yes	No	less than secondary	HIV positive or Unknown	Yes	Yes	Yes	oral_prep	Using fp
255	yes	Implant	No	No	No	No		1	Yes	No	No	Young women	Married	One or more	less than 10	Known partner status	No	Low to Moderate risk	No	No	No knowledge	Long acting	No job/ Sex work	No	Yes	less than secondary	HIV positive or Unknown	Yes	No	No	prep_implant	Using fp
256	yes	Implant	No	No	No	No		4	Yes	No	No	Young women	Single never married	One or more	less than 10	Known partner status	No	Low to Moderate risk	No	No	Know about PrEP as prevention	Long acting	Hospitatility, Entertainment, Other	No	Yes	Secondary or higher	HIV positive or Unknown	Yes	No	No	hiv_vaccine	Using fp
257	yes	injectable	No	No	No	No		6	Yes	No	Yes	Young women	Single never married	One or more	less than 10	Known partner status	No	Low to Moderate risk	No	No	Know about PrEP as prevention	Long acting	No job/ Sex work	Yes	No	Secondary or higher	HIV positive or Unknown	Yes	No	Yes	hiv_vaccine	Using fp
258	yes	Implant	Yes	No	No	No		1	No	Yes	No	Young women	Married	One or more	less than 10	Known partner status	No	Low to Moderate risk	Yes	No	No knowledge	Long acting	Hospitatility, Entertainment, Other	No	Yes	less than secondary	HIV Negative	No	Yes	No	injectable_prep	Using fp
259	yes	Implant	No	No	No	No		10	Yes	No	Yes	Young women	Single never married	One or more	10 or more	Known partner status	No	High risk	No	No	No knowledge	Long acting	Hospitatility, Entertainment, Other	No	Yes	Secondary or higher	HIV positive or Unknown	Yes	No	Yes	prep_implant	Using fp
260	yes	injectable	No	No	No	Yes	SMOKING CIGARRATES	3	Yes	No	Yes	Young women	Single never married	None	less than 10	Known partner status	No	Low to Moderate risk	Yes	No	Know about PrEP as prevention	Long acting	Hospitatility, Entertainment, Other	Yes	No	Secondary or higher	HIV positive or Unknown	Yes	No	Yes	oral_prep	Using fp
261	yes	Implant	No	No	No	No		3	Yes	Yes	Yes	Young women	Single never married	One or more	less than 10	Known partner status	Yes	Low to Moderate risk	No	No	Know about PrEP as prevention	Long acting	Hospitatility, Entertainment, Other	No	Yes	less than secondary	HIV positive or Unknown	Yes	Yes	Yes	injectable_prep	Using fp
262	yes	injectable	No	No	No	No		99	Yes	No	Yes	Young women	Single never married	None	10 or more	Known partner status	Yes	High risk	No	No	No knowledge	Long acting	No job/ Sex work	Yes	No	less than secondary	HIV positive or Unknown	Yes	No	Yes	injectable_prep	Using fp
263	yes	injectable	No	No	No	No		4	Yes	No	No	Young women	Separated/ widowed	One or more	less than 10	Known partner status	No	Low to Moderate risk	No	No	No knowledge	Long acting	Hospitatility, Entertainment, Other	Yes	No	Secondary or higher	HIV positive or Unknown	Yes	No	No	hiv_vaccine	Using fp
264	yes	Implant	No	No	No	No		1	Yes	No	No	Young women	Married	One or more	less than 10	Known partner status	No	Low to Moderate risk	No	No	No knowledge	Long acting	Hospitatility, Entertainment, Other	No	Yes	Secondary or higher	HIV Negative	Yes	No	No	hiv_vaccine	Using fp
265	yes	Other	No	No	No	No		1	Yes	Yes	No	Adolescents	Single never married	One or more	less than 10	Known partner status	Yes	Low to Moderate risk	No	No	Know about PrEP as prevention	Long acting	No job/ Sex work	No	No	less than secondary	HIV positive or Unknown	Yes	Yes	No	hiv_vaccine	Using fp
